# Supplementary material for: Navigating challenges in Vietnamese enterprises: An examination of the interplay between environmental regulations, organizational innovation, resilience, learning support, and performance
Source: PLoS One. 2024 Dec 17;19(12):e0313075. doi: 10.1371/journal.pone.0313075 (PMC11651588; doi:10.1371/journal.pone.0313075)
Supplement: S1 Data — (XLSX) [file pone.0313075.s001.xlsx]

## Sheet: Sheet1
ER1	ER2	ER3	ER4	INV1	INV2	INV3	INV4	INV5	OR1	OR2	OR3	OR4	OR5	OR6	OR7	OR8	OR9	OP1	OP2	OP3	OP4	OP5	OL1	OL2	OL3	OL4	IT1	IT2	IT3	IT4	IT5	IT6	IT7	IT8	IT9	EC1	EC2	EC3	EC4	EC5	EC6	TI1	TI2	TI3	TI4	TI5	COR1	COR2	COR3
7	6	7	7	6	6	7	7	7	7	7	6	7	7	7	7	7	7	6	7	6	7	6	7	6	7	6	7	7	7	7	7	7	7	7	7	7	7	7	7	7	7	7	7	7	7	7	7	7	7
7	7	7	7	7	7	7	7	7	7	7	7	7	7	7	7	7	7	7	6	7	6	7	6	7	6	7	7	7	7	7	7	7	6	7	7	7	7	7	7	7	7	7	7	7	7	7	7	7	7
7	7	7	7	7	7	7	7	7	7	7	7	7	7	7	7	7	7	6	7	6	7	6	7	6	7	6	7	7	7	7	7	7	7	7	7	7	7	7	7	7	7	7	7	7	7	7	7	7	7
6	6	6	6	6	6	6	6	6	6	6	6	6	7	7	7	7	7	7	6	7	6	7	6	7	6	7	7	7	7	7	6	6	6	6	6	6	6	6	6	6	6	6	6	6	6	6	6	6	6
7	7	1	7	7	7	7	7	7	7	7	7	7	7	7	7	7	7	6	7	6	7	6	7	6	7	6	7	7	7	7	7	7	7	7	7	6	6	7	7	7	7	7	7	7	7	7	7	7	7
7	7	1	7	7	7	7	7	7	7	7	7	7	7	7	7	7	7	7	6	7	6	7	6	7	6	7	7	7	7	7	7	7	7	7	7	6	6	7	7	7	7	7	7	7	7	7	7	7	7
7	7	2	7	7	7	7	7	7	7	7	7	7	7	7	7	7	7	5	7	5	7	5	7	5	7	5	7	7	7	7	7	7	7	7	7	5	5	7	7	7	7	7	7	7	7	7	7	7	7
7	7	2	7	7	7	7	7	7	7	7	7	7	7	7	7	7	7	7	5	7	5	7	5	7	5	7	7	7	7	7	7	7	7	7	7	6	6	7	7	7	7	7	7	7	7	7	7	7	7
7	7	1	7	7	7	7	7	7	7	7	7	7	7	7	7	7	7	5	7	5	7	5	7	5	7	5	7	7	7	7	7	7	7	7	7	5	5	7	7	7	7	7	7	7	7	7	7	7	7
7	7	2	7	7	7	7	7	7	7	7	7	7	7	7	7	7	7	7	5	7	5	7	5	7	5	7	7	7	7	7	7	7	7	7	7	6	6	7	7	7	7	7	7	7	7	7	7	7	7
5	7	4	7	7	7	6	7	6	7	7	7	7	6	7	6	7	7	5	7	5	7	5	7	5	7	5	7	7	7	7	7	6	7	7	7	6	6	6	7	7	7	7	7	7	6	7	6	6	6
7	7	6	6	7	7	7	7	7	7	6	6	5	7	7	7	7	7	5	7	5	7	5	7	5	7	5	7	7	7	7	6	7	7	7	7	7	7	7	7	7	7	7	7	7	7	7	7	7	7
7	7	7	7	7	7	5	7	6	7	6.25	6.25	6.25	6	6	6	6	7	5	7	5	7	5	7	6	7	6	7	7	7	7	7	7	7	7	7	6	6	7	6	6	7	6	7	6	6	7	7	7	7
7	7	5	7	7	7	6	7	7	7	7	7	7	6	6	6	6	6	5	7	6	7	6	7	6	7	5	7	7	7	7	7	7	7	7	7	7	7	7	7	7	7	7	7	7	7	7	7	7	7
7	7	7	6	6	6	6	6	6	7	7	7	7	7	7	7	7	7	4	7	6	7	7	7	7	4	7	7	7	7	7	7	7	7	7	7	7	7	7	7	7	7	7	7	7	7	7	7	7	7
7	7	7	7	7	6	4	7	7	7	7	7	7	7	7	7	7	7	7	5	7	5	7	7	5	7	7	7	7	7	7	7	7	7	7	7	7	7	7	7	7	7	7	7	7	7	7	7	7	7
7	7	7	7	7	7	7	7	7	7	7	7	7	7	7	7	7	7	7	7	5	7	5	7	4	7	7	7	7	7	7	7	7	7	7	7	6	6	6	6	6	6	6	6	6	6	6	6	6	6
7	7	7	7	7	7	7	7	7	7	7	7	7	7	7	7	7	7	7	4	7	6	7	7	4	7	5	7	7	7	7	7	7	7	7	7	7	7	7	7	7	7	7	7	7	7	7	7	7	7
7	7	7	7	7	7	6	7	7	7	7	7	7	7	7	7	7	7	5	7	5	7	6	7	6	7	6	7	7	7	7	7	7	7	7	7	7	7	7	7	7	7	7	7	7	7	7	7	7	7
6	7	7	7	7	7	7	6	6	7	7	7	7	7	7	7	7	7	7	6	7	6	7	6	7	5	7	7	7	7	7	7	6	7	7	7	6	6	7	7	7	7	6	6	7	7	7	6	6	6
7	7	7	7	7	7	5	7	7	7	7	7	7	7	7	7	7	7	7	6	7	5	7	5	7	6	7	7	7	7	7	7	7	7	7	7	7	7	7	7	7	7	7	7	7	7	7	7	7	7
6	6	6	6	6	6	6	6	6	6	6	6	6	6	6	6	6	6	6	5	6	6	5	6	6	5	6	6	6	6	6	6	6	6	6	6	6	6	6	6	6	6	6	6	6	6	6	6	6	6
6	6	6	6	6	6	6	6	6	6	6	6	6	6	6	6	6	6	4	6	6	4	6	6	4	6	6	6	6	6	6	6	6	6	6	6	6	6	6	6	6	6	6	6	6	6	6	6	6	6
7	6	6	6	6	6	6	6	6	6	6	6	6	6	6	6	6	6	5	6	3	6	6	6	4	6	3	6	7	7	7	7	7	7	7	7	6	6	6	6	6	6	6	6	6	6	6	6	6	6
7	7	7	7	7	7	7	7	7	6	6	6	6	7	6	6	6	6	4	6	6	5	6	6	4	6	5	6	6	6	6	6	6	6	6	6	5	5	5	5	5	5	5	5	5	5	5	6	6	6
4	5	5	5	6	6	6	6	6	6	6	6	6	6	6	6	6	6	6	5	6	5	6	4	6	4	6	6	6	6	6	6	6	6	6	6	6	6	6	6	6	6	6	6	6	6	6	6	6	6
6	6	6	6	6	6	6	6	6	6	5	6	6	6	6	6	5	6	4	6	5	6	5	6	4	6	6	6	6	6	6	6	6	6	6	6	6	6	6	6	6	6	6	6	6	6	6	6	6	6
6	6	6	6	6	6	4	6	6	6	6	6	6	6	6	6	6	6	5	6	4	6	3	6	6	5	6	6	6	6	6	6	6	6	6	6	4	6	6	6	4	4	6	6	4	6	6	4	4	4
4	6	6	6	6	6	4	6	6	6	6	6	6	6	6	6	6	6	4	6	5	6	5	6	4	6	6	6	6	6	6	6	6	6	6	6	4	6	6	6	4	4	6	6	4	6	6	4	4	4
7	7	7	7	7	7	7	7	7	7	7	7	7	6	6	6	6	6	6	4	6	6	4	6	6	5	6	6	6	6	6	5	5	5	5	5	5	5	5	5	5	5	5	5	5	5	5	5	5	5
6	6	6	6	6	6	6	6	6	6	6	6	6	6	6	6	6	6	4	6	5	6	4	6	5	6	5	6	6	6	6	6	6	6	6	6	6	6	6	6	6	6	6	6	6	6	6	6	6	6
6	6	6	6	6	6	6	6	6	6	6	6	6	6	6	6	6	6	6	4	6	6	5	6	5	6	5	6	6	6	6	6	6	6	6	6	6	6	6	6	6	6	6	6	6	6	6	6	6	6
6	7	6	6	7	6	6	7	6	6	7	7	7	6	6	6	6	6	6	5	6	5	6	5	6	5	6	6	6	6	6	6	6	6	6	6	6	6	6	6	6	6	6	6	6	6	6	6	6	6
7	6	6	6	6	6	6	6	6	7	6	6	6	6	7	6	6	6	5	6	5	6	5	6	5	6	4	6	6	6	7	7	7	7	7	7	6	6	6	6	6	6	7	7	6	6	6	7	7	6
6	7	6	6	6	6	6	6	6	6	7	6	6	6	6	6	6	6	6	4	6	5	6	4	6	5	6	6	6	6	6	6	6	6	6	6	6	6	6	6	6	6	6	6	7	7	7	7	7	7
5	6	4	5	6	6	6	5	5	6	6	6	6	6	5	5	5	6	5	6	4	6	6	5	6	4	6	6	7	6	6	6	5	6	6	6	5	6	6	6	5	6	5	5	6	5	4	6	5	5
7	7	5	6	6	6	6	6	6	6	6	6	6	6	6	6	6	6	6	5	6	5	6	5	6	5	6	6	6	6	6	6	6	6	6	6	5	5	6	6	6	6	5	6	6	6	6	6	6	6
6	7	5	6	7	7	6	6	6	7	6	6	7	6	6	6	6	7	6	4	6	4	6	4	6	4	6	6	7	6	6	6	6	6	6	7	6	6	6	6	6	6	5	6	6	6	6	6	6	6
7	7	7	7	4	5	5	6	6	6	6	6	6	6	6	6	6	6	5	6	5	6	5	6	5	6	4	5	6	5	6	6	6	6	6	6	6	5	6	6	6	6	5	5	5	6	5	6	6	6
7	7	6	6	6	6	6	6	6	6	5	6	6	5	6	6	6	6	6	5	6	5	6	5	6	5	6	7	6	6	6	6	6	6	6	6	6	5	5	6	7	7	6	6	6	6	6	5	5	5
7	7	5	7	6	6	6	6	6	6	6	6	6	6	6	6	6	6	6	6	6	6	6	6	5	6	6	6	6	6	6	6	6	6	6	6	6	6	6	6	6	6	6	6	6	6	6	6	6	6
6	6	6	6	6	6	6	6	6	6	6	6	6	6	6	6	7	7	6	6	6	5	6	6	6	6	6	6	6	6	6	6	6	6	6	6	6	6	6	6	6	6	6	6	6	6	6	6	6	6
6	7	7	6	6	6	7	6	7	6	6	7	7	6	7	6	6	6	6	6	6	6	6	6	5	6	6	7	7	7	7	6	7	7	6	6	6	6	6	7	6	6	7	7	7	7	7	6	6	6
6	6	6	6	6	6	6	6	6	6	6	6	6	6	6	6	6	6	6	6	5	6	6	6	6	6	6	6	6	6	6	6	6	6	6	6	6	6	6	6	6	6	6	6	6	6	6	6	6	6
6	6	6	6	6	6	6	6	6	6	6	6	6	6	6	6	6	6	6	6	6	6	4	6	6	6	6	6	6	6	6	6	6	6	6	6	6	6	6	6	6	6	6	6	6	6	6	6	6	6
6	6	6	6	7	7	7	7	7	7	7	7	7	6	6	6	6	6	6	6	6	6	6	6	4	6	6	7	7	7	7	6	6	6	6	6	6	6	6	6	6	6	7	7	7	7	7	6	6	6
6	6	6	6	6	6	6	6	6	6	6	6	6	5	5	5	4	6	6	6	4	6	6	6	6	6	6	6	6	6	7	7	7	7	7	7	6	6	6	6	6	6	7	7	7	7	7	6	6	6
6	6	6.25	6	6	6.25	6	6	6	6	6	6	6	6	6	6	6	6	6	5	6	6	6	6	5	6	6	6.75	6.75	6	6	7	7	7	7	7	7	7	7	7	7	7	7	7	7	7	7	7	7	7
6	6	7	6	6	7	6	6	6	6	6	6	6	6	6	6	6	6	6	6	6	6	5	6	6	6	6	6	6	6	6	6.25	6.5	6.25	6.25	6.25	6.25	6	6.5	6.25	6.25	6.25	6	6.25	6.5	6	6.25	6	6.5	6
7	7	7	7	6	6	6	6	6	6	6	6	6	6	6	6	6	6	6	6	6	6	6	6	5	6	6	7	7	7	7	6.25	6.25	6.25	6.25	6.25	6.25	6.5	6.25	6.25	6.25	6.25	6.25	6.25	6.25	6.25	6.25	6.25	6.25	6.25
6	6	6	6	6	6	6	6	6	6	6	6	6	6	6	6	6	6	6	6	5	6	6	4	6	6	6	6	6	6	6	6	6	6	6	6	6	5	5	5	5	5	5	5	5	5	5	5	5	5
5	6	6	6	6	6	6	6	6	6	6	6	7	6	6	6	6	6	6	6	6	4	6	6	4	6	6	6	7	6	6	6	6	6	6	6	5	5	6	6	6	6	6	6	6	6	6	6	6	6
5	5	5	5	5	5	5	5	5	5	5	5	5	5	5	5	5	5	5	5	5	4	5	5	5	5	5	5	5	5	5	5	5	5	5	5	4.75	4	5	5	5	5	5	5	5	5	5	5	5	5
4	4	4	4	4	4	4	4	4	4	4	4	4	4	4	4	4	4	4	4	2	4	4	2	4	4	4	7	7	4	4	6	4	4	4	4	4	4	4	4	4	4	4	4	4	4	4	4	4	4
4	4	4	6.5	4	4	4	4	4	4	4	4	4	4	4	4	4	4	4	4	3	4	4	4	4	4	4	4	4	4	4	5.75	4	4	3	4	4	4	4	4	4	4	4	4	4	4	4	4	4	4
4	4	4	5.75	4	4	4	4	4	4	4	4	4	4	4	4	4	4	4	4	3	4	4	4	4	4	4	4	4	4	4	4	4	4	3	4	4	4	4	4	4	4	4	4	4	4	4	4	4	4
7	7	4	7	5	7	7	5	5	5	5	5	6	6	6	6	6	7	7	7	7	6	7	6	7	7	7	7	7	7	7	7	7	7	7	7	7	7	7	7	7	7	7	7	7	7	7	7	7	7
4	4	4	4	5	5	5	4	4	5	5	5	5	5	5	5	5	5	5	5	5	5	5	6	5	4	5	5	5	5	5	5	5	5	5	5	5	5	5	5	5	5	5	5	5	5	5	5	5	4
7	7	7	7	6	7	6	4	4	7	7	7	7	7	7	7	7	7	7	6	7	7	7	7	7	5	7	6	7	7	7	6	6	7	7	7	7	7	6	7	7	7	6	7	7	7	7	7	7	5
6	7	6	7	6	6	6	6	6	6	6	6	6	6	6	6	6	6	6	7	6	5	6	6	6	6	6	6	6	6	6	6	6	6	6	6	6	6	6	6	6	6	6	6	6	6	6	6	6	6
6	7	6	7	7	7	7	6	6	7	7	7	7	7	6	7	7	7	4	7	7	5	7	7	7	7	7	7	6	7	7	6	6	6	6	6	7	6	6	6	6	6	6	6	6	6	6	6	6	6
5	7	7	7	3	6	6	6	6	6	6	6	6	6	6	6	6	6	6	5	6	6	6	3	6	4	6	6	6	6	6	6	6	6	6	6	6	6	6	6	6	6	6	6	6	6	6	6	6	6
4	7	7	7	4	4	4	4	4	4	4	4	4	4	4	4	4	4	5	5	5	5	4	5	5	4	5	5	5	5	5	6	5	5	5	5	6	5	6	5	6	6	5	4	6	6	6	5	5	5
7	5	4	4	7	6	6	6	6	6	6	6	6	6	6	6	6	6	6	5	6	6	5	6	6	6	6	6	7	6	6	6	6	6	6	6	5	6	6	6	6	6	6	6	6	6	6	6	6	6
6	6	6	6	6	6	6	6	6	6	6	6	6	6	6	6	6	6	6	6	5	6	6	3	6	5	6	6	6	6	6	6	6	6	6	6	6	6	6	6	6	6	5	5	5	5	5	5	5	5
6	7	6	6	6	6	6	6	6	6	6	6	6	6	6	6	6	6	6	6	6	6	4	6	6	5	6	6	6	6	6	6	6	6	6	6	6	6	6	6	6	6	6	6	6	6	6	6	6	6
7	4	1	5	5	6	3	6	6	7	5	6	7	7	7	7	7	7	7	7	7	6	7	7	4	7	7	5	7	5	5	6	5	5	4	6	7	7	7	7	7	7	4	4	7	7	7	7	6	7
6	7	7	7	6	7	7	7	7	7	7	7	7	7	7	7	7	7	7	7	7	7	7	6	7	7	5	7	7	7	7	7	7	7	7	7	7	7	7	7	7	7	7	7	7	7	7	7	7	7
7	7	7	7	7	7	7	7	7	7	7	7	7	7	7	7	7	7	7	7	7	7	7	6	7	5	7	7	7	7	7	7	7	6	6	7	7	6	7	7	6	7	7	7	7	7	7	6	7	6
6	6	6	6	6	6	6	6	6	6	6	6	6	6	6	6	6	6	6	6	6	6	6	6	6	5	6	6	6	5	5	5	5	6	5	5	6	6	6	6	6	6	5	5	6	6	6	6	5	5
7	7	7	7	7	7	7	7	7	6	6	6	6	7	7	7	7	7	7	7	7	4	7	7	7	4	7	7	7	7	7	7	7	7	7	7	7	7	6	6	6	6	7	7	7	7	7	7	7	7
7	7	6	6	7	6	6	6	6	6	6	6	6	6	6	6	7	7	6	6	6	5	6	5	6	6	6	7	7	6	6	6	6	6	7	6	6	6	6	6	6	6	6	6	6	6	6	6	6	6
6	6	6	6	6	6	6	6	6	6	6	6	6	6	6	6	6	6	6	6	6	6	5	6	6	4	6	6	6	6	6	6	6	6	6	6	6	6	6	6	6	6	6	6	6	6	6	6	6	6
7	7	7	7	7	7	7	7	7	7	7	7	7	7	7	7	7	7	7	5	7	7	7	7	7	5	7	7	7	7	7	7	7	7	7	7	7	7	7	7	7	7	7	7	7	7	7	7	7	7
7	7	7	7	7	7	6	7	7	7	7	7	7	7	7	7	7	7	7	7	7	5	7	7	7	7	7	7	7	7	7	7	7	7	7	7	7	7	7	7	7	7	7	7	7	7	7	7	6	6
6.75	6.5	7	6.75	7	6.75	6.75	6.5	6.75	6.5	6.5	7	6.75	6.5	6.75	6.75	6.5	6.5	6.5	7	6.75	6.75	6.5	6.75	6.75	6.75	7	7	6.75	6.5	7	7	7	7	7	7	7	7	7	7	7	7	7	7	7	7	7	7	7	7
7	7	6	6	7	7	7	7	7	7	6	7	7	7	7	7	6	7	7	7	7	7	7	7	6	7	7	7	7	7	7	7	7	7	7	7	7	7	7	7	7	7	7	7	7	7	7	7	7	7
7	7	7	7	7	7	7	7	7	7	7	7	7	7	7	7	7	7	7	7	7	7	7	7	6	7	7	7	7	7	7	7	7	7	7	7	7	7	7	7	7	7	7	7	7	7	7	7	7	7
7	7	7	7	7	7	7	7	7	7	7	7	7	7	7	7	7	7	7	7	7	7	7	6	7	7	7	7	7	7	7	7	7	7	7	7	7	7	7	7	7	7	7	7	7	7	7	7	7	7
7	7	6	7	7	7	7	7	7	7	7	7	7	6	6	7	7	7	7	7	7	7	6	7	7	7	7	7	7	7	6	7	7	7	7	7	6	7	6	7	7	6	6	7	6	6	6	6	6	6
6	6	6	6	5	7	6	6	7	6	6	6	7	7	6	6	7	7	7	7	7	7	6	7	7	7	7	7	7	7	7	6	6	6	7	7	7	7	7	7	7	7	6	6	7	7	7	6	6	6
4	7	3	7	6	6	6	6	6	7	6	6	7	6	4.75	6	6	6	6	6	6	6	6	7	6	6	6	6	6	6	6	6	6	6	6	6	6	6	6	6	6	6	6	6	6	6	6	5	6	6
6	7	7	7	7	7	6	7	7	6	6	6	6	6	6	6	7	7	7	6	6	6	6	6	6	6	6	7	7	6	6	6	6	6	6	6	5	5	6	6	6	6	6	6	6	5	5	6	5	6
7	7	6	6	6	6	6	6	6	7	6	6	6	6	6	6	6	6	6	6	7	6	6	6	6	6	6	7	7	7	7	7	6	6	7	7	6	6	6	6	7	7	7	7	6	6	6	6	6	6
7	7	7	7	6	7	7	7	6	7	7	7	7	7	7	7	7	7	7	7	7	7	7	6	7	7	7	7	7	7	7	7	7	7	7	7	7	7	7	7	7	7	7	7	7	7	7	7	7	7
7	6	6	7	6	6	6	6	6	7	6	6	6	6	6	6	6	6	6	6	6	6	5	6	6	6	6	7	7	6	6	6	6	6	6	6	6	6	6	6	6	6	6	6	6	6	6	6	6	6
7	7	6	6	7	6	5	6	6	7	6	6	6	6	6	6	7	6.5	6	6	6	6	6	6	6	7	6	5	7	6	5	5	6	6	6	6	7	6	6	5	7	5	6	6	6	6	5	6	6	5
6	7	3	6	7	7	6	5	6	6	5	6	7	6	5	5	6	5	6	6	6	6	6	6	6	6	5	5	7	6	6	6	5	5	6	6	5	6	6	6	5	5	5	5	5	5	6	5	5	4
6	6	6	6	6	6	6	6	6	6	7	6	6	6	7	6	6	6	6	6	6	7	6	6	6	6	6	6	7	6	6	6	7	6	6	6	6	6	7	6	7	6	6	6	6	7	6	6	6	6
7	7	6	6	6	6	6	6	6	7	7	6	7	6	6	6	6	6	6	6	6	6	7	6	6	6	6	6	6	6	7	6	6	6	7	7	6	6	6	6	6	6	6	6	6	6	7	7	7	7
6	6	6	6	7	6	6	6	6	6	6	6	6	6	6	6	6	6	6	6	7	6	6	6	6	6	6	6	6	6	6	6	6	6	6	6	6	6	6	6	6	6	6	6	6	6	6	6	6	6
6	6	5	5	6	6	5	6	6	6	5	6	6	5	5	5	6	6	6	6	6	6	5	6	6	6	6	6	6	5	5	5	5	6	6	6	5	5	5	6	6	5	5	6	6	6	6	6	6	6
7	6	6	6	7	7	7	7	7	6	6	6	6	6	6	6	6	6	7	6	6	6	6	6	6	6	6	6	7	6	6	7	6	6	6	6	6	6	6	6	6	6	7	7	7	7	7	7	7	7
1	7	7	3	7	7	7	7	7	7	6	7	7	5	6	6	6	7	7	7	7	7	7	6	7	7	7	7	7	7	7	7	7	7	7	7	5	6	6	6	7	7	6	6	6	6	6	6	4	6
7	7	7	7	7	6	5	7	7	7	6	6	6	6	6	6	6	7	7	7	7	7	7	6	7	7	7	7	7	7	7	7	6	7	7	7	6	7	7	7	7	6	7	7	7	7	7	7	7	7
6	6.25	5.75	6.5	6	6	6	5	4	6	5	5	6	4	5	4	5	6	6	6	6	6	7	6	6	6	6	6	7	5	5	6	5	6	6	6	6	6	6	6	6	6	4	4	4	4	4	4	4	4
7	6	6	6	7	7	7	7	7	7	7	7	7	7	7	7	7	7	6	6	6	7	6	6	6	6	6	7	7	7	7	6	6	6	7	7	7	7	7	7	7	7	7	7	7	7	7	7	7	7
6	6	6	6	7	7	5	6	6	6	6	7	7	6	6	6	6	6	7	6	6	6	6	6	6	6	6	6	6	6	6	6	6	6	6	6	7	7	7	6	7	7	7	7	7	7	7	6	6	7
6	6	6	6	6	7	6	6	6	6	6	6	6	6	6	5	6	7	6	6	6	5	6	6	6	6	6	7	6	6	6	6	6	6	6	6	6	6	6	6	6	6	6	6	6	6	6	6	6	6
6	7	6	6	7	6	6	6	6	6	5	5	6	6	6	6	6	7	6	7	6	6	6	6	6	6	6	6	6	6	6	6	6	6	6	6	6	6	6	6	6	7	5	6	6	6	6	6	6	6
5	6	6	5	6	6	6	5	5	5	5	5	6	6	6	5	6	7	6	6	6	6	6	5	6	6	6	6	6	6	6	6	6	6	6	6	6	6	6	5	6	6	5	6	6	6	6	5	6	6
7	4	1	4	7	7	5	7	7	7	5	7	7	7	7	7	7	7	7	7	7	6	7	7	7	7	7	7	7	7	7	7	7	7	7	7	5	5	7	7	7	7	5	6	7	7	7	7	6	6
6	6	6	6	7	7	4	6	4	7	4	6	6	4	5	4	5	6	6	6	6	5	6	6	6	6	6	6	5	5	6	6	6	6	6	6	5	5	5	5	5	5	5	5	5	5	5	6	6	6
7	5	1	2	6	7	6	4	6	6	6	6	6	6	6	6	5	7	5	6	6	6	6	6	6	6	6	6	6	6	6	6	6	6	6	6	4	6	6	6	6	6	6	6	6	6	4	6	6	6
6	6	5	7	7	6	6	6	6	6	6	6	7	6	6	7	6	7	6	6	6	6	6	5	6	6	6	6	7	7	7	6	6	6	7	7	7	7	6	6	7	7	6	6	7	7	6	5	6	6
7	7	7	6	7	7	7	7	7	7	6	7	7	7	7	7	7	7	6	7	7	7	7	7	7	7	7	7	7	7	7	7	7	7	7	7	7	7	7	7	7	7	7	7	7	7	7	7	7	7
6	6.25	5.75	6	5.75	6.25	5	5.5	5.5	6	6.25	5.75	6	6.25	6	6	6	5.75	5.5	6	5.75	6	5	6.25	5.75	5.75	5.5	6	6	6	6	6	5.25	5.5	5.75	5.75	6	6	6	6	5.75	6.25	5.5	6	6.25	6.25	6.25	5.75	5.5	5
6	6	6	6	6	7	6	6	7	6	6	6	6	6	6	6	7	6	7	6	6	6	6	7	6	6	6	7	7	7	6	6	6	6	6	6	6	6	6	6	6	6	6	6	6	6	6	6	6	6
5	7	7	7	7	6	5	7	6	6	6	6	6	6	6	5	7	7	7	6	7	6	7	7	7	7	7	6	6	7	7	7	7	6	7	6	7	7	6	7	6	6	7	6	7	7	7	7	7	7
7	7	6	7	7	7	6	7	7	7	6	6	5	6	6	5	6	6	6	6	7	6	6	6	6	7	6	7	7	7	7	7	7	7	7	7	6	7	7	7	7	7	6	6	6	7	6	6	6	6
5	6	6	7	6	6	6	5	5	6	6	6	6	5	5	6	6	6	7	6	6	6	6	6	6	7	6	7	7	6	7	6	6	6	6	6	6	6	5	6	6	6	5	6	6	6	6	5	4	4
7	6	6	6	7	7	6	6	6	6	6	6	6	6	6	6	6	6	7	7	6	6	6	6	6	6	6	7	7	7	7	6	6	6	6	6	7	6	6	6	6	6	6	6	6	6	6	7	6	6
7	7	7	7	7	7	6	6	6	6	6	6	7	7	6	7	7	7	6	6	7	7	6	6	6	6	6	6	6	6	6	5	4	4	4	4	4	6	5	5	5	4	5	5	5	5	5	4	4	5
7	7	7	7	7	7	5	5	5	6	6	6	7	7	5	7	7	7	6	6	7	7	6	6	6	6	6	6	6	6	6	6	6	6	6	6	4	5	5	6	6	6	6	6	4	4	6	5	5	5
7	6	6	6	6	7	6	7	6	7	6	6	7	7	6	6	6	6	7	6	6	7	6	6	6	6	6	7	6	6	7	6	7	6	7	6	7	6	6	6	7	6	7	6	6	7	6	7	6	6
7	7	7	7	7	7	5	7	7	7	5	5	7	6	6	6	3	7	6	6	7	7	6	6	6	6	6	7	7	6.25	7	6	6	6	6	6	6	6	6	6	6	6	6	6	6	6	6	6	6	6
5	6	4	6	5	6	6	6	6	5	6	4	4	6	6	5	5	4	5	5	6	6	5	5	5	5	5	6	6	5	6	6	5	5	4	6	6	5	5	5	5	5	4	4	5	5	4	5	4	5
6	7	6	5	6	6	5	6	5	6	5	5	7	6	5	6	6	6	6	5	5	6	5	5	5	5	5	5	7	4	5	6	6	5	6	6	4	5	5	6	6	6	4	5	5	6	5	4	5	6
7	7	7	7	7	2	2	6	6	7	7	7	7	6	6	6	7	7	7	7	6	6	6	6	6	6	6	7	7	6	7	6	6	6	6	6	6	7	6	6	6	7	6	6	7	7	6	6	6	6
6	7	4	6	6	6	6	6	6	5	5	4	6	5	5	4	6	6	5	6	6	6	5	6	6	6	6	6	6	6	6	6	5	6	6	6	6	5	6	5	7	7	6	6	6	6	6	6	6	6
7	7	6	6	6	6	5	7	7	6	5	6	5	7	6	7	7	7	6	7	6	7	7	7	7	7	7	6	7	7	6	7	6	6	7	7	7	7	7	7	7	7	6	7	7	7	6	6	6	6
7	7	7	7	7	7	7	6	6	6	6	6	6	7	6	6	6	7	6	7	7	6	7	7	7	7	7	7	7	7	7	6	6	7	6	7	7	7	7	7	7	7	7	7	7	7	7	6	6	6
6	7	7	6.25	6	6	5	7	7	7	7	7	7	7	7	7	7	7	7	7	7	7	7	7	6	7	6	7	7	7	7	6	7	6	4	6	4	6	5	6	5	6	5	6	6	6	5	6	6	6
6	6	6	6	7	7	7	7	7	6	7	6	6	6	6	7	7	7	6	6	6	6	6	7	6	6	7	7	7	7	7	7	7	7	7	7	6	6	6	7	7	7	6	6	6	6	6	6	6	6
7	7	6	7	7	7	7	7	7	7	7	7	7	7	7	7	7	7	7	7	7	7	7	7	6	7	6	7	7	7	7	7	7	7	7	7	7	7	7	7	7	7	7	7	7	7	7	7	7	7
7	7	5	7	7	6	5	7	7	7	7	7	7	6	7	6	7	7	7	7	7	7	7	7	6	7	6	7	7	7	6	7	7	7	7	7	6	7	7	7	7	7	7	7	7	7	7	7	6	6
7	7	7	7	7	7	7	7	7	7	7	7	7	7	7	7	7	7	7	7	7	7	7	6	7	6	7	7	7	7	7	5	5	6	6	7	6	5	6	7	5	6	7	5	5	5	7	6	6	5
6	7	6	7	7	6	7	6	7	7	6	7	6	7	6	6	6	6	6	6	6	6	6	6	6	7	7	6	6	6	6	7	6	7	7	6	6	6	6	6	6	6	6	6	6	6	6	6	6	6
7	7	7	7	7	7	7	7	7	7	7	7	7	7	7	7	7	7	7	7	7	7	7	7	6	7	6	7	7	7	7	7	7	7	7	7	7	7	7	7	7	7	7	7	7	6	6	6	7	7
7	7	7	7	7	7	7	7	7	7	6	7	7	7	7	7	7	7	7	7	7	7	7	6	7	6	7	7	7	7	7	7	7	7	7	7	7	7	7	7	7	7	7	7	7	7	7	7	7	7
7	7	7	7	7	7	7	7	7	7	7	7	7	7	7	7	7	7	7	7	7	7	7	7	6	7	6	7	7	7	7	7	7	7	7	7	7	7	7	7	7	7	7	7	7	7	7	7	7	7
7	7	7	7	7	7	7	7	7	7	7	7	7	7	7	7	7	7	7	7	7	7	7	6	7	7	6	7	6	6	7	7	7	7	7	7	6	6	6	7	7	7	6	7	6	7	7	7	7	7
7	7	7	7	7	7	7	7	7	7	7	7	7	7	7	7	7	7	7	7	7	7	7	7	6	6	7	7	7	7	7	7	7	7	7	7	7	7	7	7	7	7	7	7	7	7	7	7	7	7
7	7	7	7	7	7	7	7	7	7	7	7	7	7	7	7	7	7	7	7	7	7	7	6	6	7	7	7	7	7	7	7	7	7	7	7	7	7	7	7	7	7	7	7	7	7	7	7	7	7
7	7	7	7	7	7	7	7	7	7	7	7	7	7	7	7	7	7	7	7	7	7	7	7	7	6	6	7	7	7	7	7	7	7	7	7	7	7	7	7	7	7	7	7	7	7	7	7	7	7
6	6	6	6	7	7	5	6	6	7	7	7	7	7	6	7	6	6	7	7	7	7	7	7	7	6	6	7	7	7	6	6	6	6	6	7	7	7	7	6	6	6	6	7	6	7	7	6	6	6
6	6	6	6	6	7	6	6	7	6	6	6	6	6	6	6	6	6	6	6	6	6	6	7	6	7	6	6	7	6	6	6	6	6	6	6	6	6	6	6	6	6	6	7	6	6	6	7	6	6
7	7	7	6	7	7	6	6	6	6	6	7	7	7	7	7	6	6	6	6	6	6	6	7	7	6	6	6	6	7	7	7	6	6	6	7	6	6	6	6	6	6	6	7	6	7	6	6	7	6
7	7	7	7	7	7	7	7	7	7	7	7	7	7	7	7	7	7	7	7	7	7	7	7	7	6	6	7	7	7	7	7	7	7	7	7	7	7	7	7	7	7	7	7	7	7	7	7	7	7
7	7	5	5	7	7	7	7	7	7	5	6	6	7	6	6	5	7	7	7	7	7	7	7	7	6	6	7	7	7	7	6	7	5	5	7	7	6	7	6	7	7	6	6	6	6	6	6	6	6
7	7	5	5	7	7	7	7	7	7	5	5	5	7	6	6	5	7	7	7	7	7	7	7	7	6	6	7	7	7	7	6	7	5	5	7	7	6	7	6	7	7	6	6	6	6	6	6	6	6
6	6	6	6	6	5	5	6	5	6	6	6	6	6	5	6	7	7	6	6	6	6	5	6	6	6	5	6	6	6	6	6	5	5	6	6	6	7	5	6	5	6	5	5	6	7	7	6	6	6
6	6	6	6	7	6	6	7	6	6	7	6	6	6	6	6	6	6	7	7	7	7	7	6	7	6	7	7	7	6	6	6.25	6	6	6	6.25	6	6	6	6	5.75	5.75	5.75	5.75	5.25	5.75	5.5	6.25	5.75	5.75
5	6	3	7	6	6	5	6	6	6	6	6	6	6	6	6	6	6	7	7	7	7	7	6	7	6	7	6	6	6	6	6	6	6	6	6	5	5	6	6	6	6	6	6	5	6	7	6	6	6
7	7	6	6	7	7	6	6	6	7	7	6	6	7	6	7	6	6	6	6	6	6	6	6	7	7	6	6	7	7	6	7	6	7	7	6	6	6	6	7	7	7	6	6	6	7	7	7	7	6
6	6	6	6	6	6	5	5	6	6	5	5	6	5	6	6	6	6	6	6	6	5	5	6	6	6	6	6	7	6	7	6	6	6	5	6	6	6	6	6	6	6	6	6	6	6	6	6	6	6
6	6	6	6	6	6	5	5	6	6	5	5	6	5	6	6	6	6	6	6	6	5	5	6	6	6	6	6	7	6	7	6	6	6	6	6	6	6	6	6	6	6	6	6	6	6	6	6	6	6
6	6	6	6	7	7	7	7	7	6	6	6	6	6	6	6	6	6	6	6	6	7	7	6	6	6	6	7	7	6	6	7	7	6	6	6	7	7	6	6	7	7	7	7	6	6	6	6	7	7
6	6	6	6	6	6	7	6	6	7	6	6	6	6	6	6	6	7	6	6	6	6	6	6	6	7	7	6	6	6	7	6	6	6	6	6	6	7	7	7	6	6	6	6	6	7	6	6	7	6
7	6	6	7	6	6	6	6	7	6	6	6	7	6	6	6	7	7	6	6	6	6	7	6	6	7	6	6	6	6	7	6	6	6	7	7	6	6	6	6	6	6	6	6	7	7	7	6	6	6
6	6	7	7	6	7	5	7	7	7	6	6	7	6	5	5	5	6	6	6	6	5	5	6	6	6	6	7	7	6	6	7	7	7	7	7	5	5	5	7	7	6	6	6	7	6	7	5	5	6
6	6	6	6	7	6	6	6	6	6	6	6	6	6	6	6	6	6	6	6	6	6	6	6	7	7	6	6	7	7	6	6	6	6	6	6	6	6	6	6	6	6	6	6	6	6	6	6	7	6
7	6	7	6	6	7	6	7	6	6	7	6	6	6	7	7	7	6	6	6	6	7	6	6	6	6	7	6	6	7	7	7	6	6	7	6	7	6	6	6	6	6	6	6	6	7	7	6	6	6
7	7	7	7	7	7	5	7	7	7	6	7	7	6	6	6	7	7	7	7	7	7	7	6	7	6	7	7	7	7	7	7	7	7	7	7	7	7	7	7	7	7	7	7	7	7	7	7	7	7
7	7	6	6	6	6	6	6	6	6	5	6	6	6	6	6	5	5	6	6	6	6	5	6	5	6	6	6	6	6	6	5	6	6	6	6	6	6	6	6	6	5	5	5	6	5	5	5	5	5
6	6	7	7	6	6	6	7	7	6	6	6	6	7	6	6	6	6	6	6	6	6	5	6	5	6	6	6	7	6	6	6	5	6	5	6	6	7	6	5	6	6	6	5	6	5	5	6	5	5
6	6	6	6	6	7	6	5	6	7	6	6	7	5	6	7	7	7	6	6	6	6	7	7	6	6	6	6	7	6	6	7	6	6	6	6	7	7	6	6	6	7	7	6	7	7	7	6	6	6
5	6	6	5	5	6	5	6	6	6	5	6	6	6	6	6	5	5	6	6	6	5	5	6	6	6	6	6	6	5	6	6	6	7	6	6	5	4	6	5	6	6	5	6	6.26671	5	6	6	6	6
7	7	7	7	7	7	7	7	7	4	7	6	6	7	7	6	7	7	7	7	7	7	6	7	7	6	7	7	7	6	7	7	7	7	7	6	5	6	6	7	6	7	7	7	7	7	7	7	6	5
7	7	7	7	7	7	6	7	7	7	6	7	7	7	6	7	7	7	7	7	7	7	6	6	7	6	7	7	7	7	7	7	7	7	7	7	7	7	7	7	7	7	7	7	7	7	7	7	7	7
7	7	7	7	6	6	6	6	6	5	5	5	5	7	6	7	6	7	7	6	7	6	7	7	6	7	7	6	7	6	7	7	6	7	6	7	7	6	7	6	7	6	7	6	7	6	7	7	6	7
7	7	7	7	7	6	6	6	6	6	6	6	6	6	6	6	7	7	7	6	6	6	7	7	6	6	6	7	7	7	7	7	7	6	6	6	7	6	6	6	6	6	6	6	6	6	6	6	6	6
6	6	6	7	6	7	7	6	6	7	6	6	6	7	6	6	7	7	6	6	6	7	7	7	6	6	6	7	7	7	7	7	6	6	7	6	6	7	7	6	6	7	7	6	6	7	7	7	7	6
6	7	6	7	6	7	6	7	6	7	7	6	6	7	7	6	6	7	6	6	6	6	7	7	6	6	7	6	6	7	7	6	7	7	6	7	6	6	6	7	7	7	6	6	7	7	6	6	6	7
6	6	4	6	7	7	5	6	6	7	7	7	7	7	7	7	7	7	7	7	6	7	7	7	7	6	6	7	7	7	6	6	6	6	6	7	7	6	6	6	6	7	6	6	6	7	7	5	5	6
6	6	6	6	6	6	6	6	6	4	6	5	6	6	6	6	6	6	6	7	7	6	6	7	7	7	7	6	7	7	7	6	6	6	6	6	6	6	6	6	6	6	7	7	6	6	6	6	6	6
6	6	6	6	7	7	6	6	6	7	7	6	6	6	6	6	6	6	6	6	6	6	6	7	7	7	6	6	6	6	6	6	6	6	7	7	7	7	7	7	6	6	6	6	6	6	6	6	6	6
7	7	7	7	6	6	6	6	6	7	7	6	7	7	7	7	7	7	6	6	6	7	7	7	7	7	7	7	7	7	7	7	7	7	7	7	6	6	6	6	6	6	7	7	7	7	7	7	7	7
6	7	7	6	7	7	7	7	7	7	7	7	7	6	7	7	6	7	7	7	7	7	7	7	6	6	6	6	7	6	6	6	6	6	6	7	6	6	6	6	7	7	5	5	6	6	6	6	7	7
6	7	7	7	7	7	7	7	7	7	7	7	7	6	7	6	7	7	7	7	7	7	7	7	6	6	6	6	7	6	6	6	6	6	6	7	6	6	6	6	7	7	6	6.5	6.25	6.25	6.25	6	7	7
6	7	7	6	6	7	6	6	6	7	6	6	7	6	6	6	6	7	7	7	7	6	7	7	6	6	7	6	7	7	6	6	6	7	6	6	6	6	6	7	7	6	6	7	6	6	6	6	7	7
6	7	7	6	7	7	7	7	7	7	7	7	7	6	7	6	7	7	7	7	7	7	7	7	6	6	6	6	7	6	6	6	6	6	6	7	6	6	6	6	7	7	5	5	6	6	6	6	7	7
7	6	6	7	7	6	7	7	7	6	6	6	6	7	7	7	7	7	7	7	7	7	7	7	6	6	6	6	6	6	6	6	7	7	6	6	7	6	6	7	6	7	7	7	6	6	6	7	7	7
7	7	7	6	6	6	7	6	6	6	6	6	6	6	6	7	7	7	6	6	6	7	7	7	6	6	6	7	7	7	7	7	7	7	7	7	7	7	7	6	6	6	6	6	7	6	6	6	6	7
6	7	6	7	6	7	6	7	6	7	6	6	7	7	7	7	7	6	6	7	6	7	7	7	7	7	6	6	7	7	7	6	6	6	6	6	6	6	6	7	6	6	6	6	7	6	6	7	6	6
7	7	5	7	7	7	5	6	5	6	6	6	6	6	6	6	6	6	6	7	6	7	7	6	6	6	6	7	6	7	6	6	7	7	6	6	6	6	7	7	7	6	6	7	7	6	6	6	7	7
7	6	6	7	7	6	6	7	6	7	6	6	7	7	6	6	7	6	6	6	7	6	6	6	6	7	7	7	7	7	7	7	7	7	7	7	7	7	7	7	7	7	7	7	7	7	7	7	7	7
6	6	6	6	6	6	6	6	7	7	7	6	7	7	7	7	7	6	6	6	7	7	6	6	6	6	7	7	7	6	6	6.25	6.25	6.25	6.25	6.25	6	6	6	6	6	6	6.25	6.25	6	6.25	6	6.5	6	6
7	7	7	6	6	6	6	7	7	6	6	7	7	6	6	7	7	6	6	7	7	7	7	6	6	7	7	6	6	7	6	7	7	6	6	6	7	6	6	6	6	6	7	7	6	6	7	6	6	7
7	7	7	7	7	6	6	7	7	7	7	6	7	7	7	6	6	6	6	7	7	7	7	6	7	7	6	6	7	6	7	6	7	6	6	7	6	7	6	7	6	7	6	6	7	6	6	6	6	6
6	6	6	7	5	6	5	5	5	6	6	5	5	6	5	5	5	5	6	6	6	5	5	6	5	6	6	6	7	6	6	6.25	6.25	6.25	6.25	6.5	5.75	6.25	6.5	6.25	5.75	5.75	6.25	6.5	5.5	6.5	6.75	5.75	5.75	5.75
7	6	6	6	6	6	6	6	6	6	6	6	6	6	7	7	6	6	6	6	6	6	7	6	6	7	7	6	6	6	7	6	6	7	6	6	7	6	6	7	6	6	6	6	6	6	6	6	6	6
6	6	6	6	6	6	6	6	6	6	7	6	6	6	6	6	7	7	6	6	6	7	7	6	6	6	7	7	7	7	6	7	6	6	6	6	7	7	7	6	6	6	7	7	6	6	6	6	6	6
6	7	6	6	6	6	6	6	6	6	6	6	6	6	6	6	6	6	7	7	7	6	6	6	6	6	6	7	6	6	6	7	6	6	6	6	6	6	7	7	7	6	6	6	6	6	6	7	6	6
7	6	6	6	6	7	6	7	6	6	6	7	6	6	6	7	6	6	6	7	6	7	6	6	7	6	6	7	6	6	6	6	6	6	7	7	6	7	6	6	7	6	6	6	6	6	6	6	6	7
5	5	4	5	6	5	5	5	6	6	5	6	6	6	5	5	6	6	6	5	5	6	6	6	6	5	6	6	6	5	6	6	6	5	6	6	5	5	6	6	5	5	5	6	6	5	4	6	5	4
6	6	6	6	6	6	5	6	6	7	5	6	6	5	6	6	6	6	5	6	5	5	5	6	5	5	6	5	6	6	6	5	5	5	5	5	6	6	6	6	6	6	6	6	6	6	6	6	5	6
6	6	7	7	7	7	7	7	7	6	7	7	7	6	6	7	6	6	7	6	7	6	6	6	6	6	7	7	7	6	6	6	6	7	7	7	6	6	7	7	6	6	6	7	7	7	6	6	7	6
7	6	6	7	6	7	6	6	6	7	7	6	6	7	6	6	7	6	6	7	7	6	6	6	6	7	6	6	6	6	6	6	7	6	6	7	6	7	6	7	6	6	6	7	6	6	7	6	6	7
6	6	7	6	6	6	6	7	6	6	6	6	6	7	6	6	6	7	6	7	6	7	6	6	7	6	6	6	6	6	6	6	6	6	6	6	6	7	7	7	7	7	7	7	7	7	7	7	7	7
6	7	6	6	7	6	6	6	6	7	7	6	6	7	7	7	6	6	7	7	6	6	7	6	6	6	6	6	6	6	7	6	7	6	6	6	7	6	6	7	7	6	7	6	6	6	6	7	7	7
6	6	6	6	5	6	5	5	5	6	5	5	6	5	6	5	5	6	6	6	6	5	6	6	6	5	5	6	6	6	6	6	6	6	6	6	5	5	6	6	6	6	5	6	5	6	6	6	6	6
6	7	7	7	7	7	6	7	6	7	6	7	7	7	6	6	7	7	7	7	7	7	7	6	7	6	6	6	7	6	6	7	6	6	7	7	6	5	6	6	7	7	7	6	7	7	7	4	4	4
7	6	6	6	6	6	6	6	6	7	6	7	7	6	6	6	6	7	7	6	7	6	7	6	6	6	6	6	7	7	7	6	6	6	6	6	6	7	6	6	6	6	6	6	6	6	6	6	6	6
6	6	6	6	6	7	6	7	7	7	7	7	7	7	6	6	7	7	7	7	7	7	7	6	6	6	7	6	6	6	6	6	6	6	6	6	6	6	6	6	6	6	6	6	6	6	6	6	6	6
7	7	5	7	7	7	5	7	6	6	6	6	6	6	6	6	7	7	6	7	7	7	6	6	6	6	6	6	7	6	6	6	6	6	6	6	6	7	6	6	6	6	6	6	6	6	6	6	6	6
7	7	7	7	6	6	5	6	6	6	5	5	6	6	5	5	5	6	6	6	6	6	5	5	5	6	6	6	6	6	6	6	7	6	6	6	6	5	6	6	6	6	5	5	6	6	6	6	5	5
5	5	5	5	6	6	5	5	5	6	6	5	5	5	5	5	6	6	6	5	5	5	5	5	5	6	6	6	6	6	5	5	6	5	6	5	6	5	6	6	5	5	6	6	5	5	5	6	6	5
7	7	6	7	6	6	5	6	5	6	5	5	5	7	6	6	6	6	6	6	6	6	6	5	6	6	7	6	7	6	6	6	5	6	6	5	7	6	6	7	6	6	6	7	6	6	5	5	5	6
7	7	6	7	7	7	5	6	6	7	7	7	6	6	6	7	7	7	6	7	7	7	6	7	6	7	7	7	7	7	7	7	7	7	7	7	6	6	7	6	7	7	7	7	7	7	7	6	7	7
7	7	7	7	7	7	6	7	6	7	6	6	7	6	6	6	6	6	7	7	7	6	6	6	6	6	6	7	7	7	7	7	7	7	7	7	6	6	6	6	7	7	6	6	6	6	6	5	5	5
6	4	6	1	7	7	5	7	7	7	7	7	7	7	6	6	7	7	7	7	7	6	7	7	7	6	6	7	7	7	7	6	7	7	7	7	7	7	7	7	7	7	7	7	7	7	7	7	7	7
6	6	6	6	6	6	6	6	6	6	6	6	6	7	6	5	6	5	6	5	6	5	6	5	6	5	5.75	6	7	6	5	5	5	5	5	5	6	6	6	6	5	6	6	6	5	5	6	6	5	5
7	7	1	7	7	7	1	7	7	7	7	7	7	7	7	7	7	7	7	7	7	6	6	6	7	6	7	7	7	6	7	7	7	7	7	7	2	7	7	7	7	7	6	7	7	7	7	7	7	7
7	6	7	7	7	7	7	7	6	7	7	6	7	7	6	7	7	7	7	6	7	6	6	7	6	7	7	7	7	7	6	7	7	6	6	7	6	6	6	6	6	7	7	6	7	6	6	6	7	7
7	7	7	7	7	7	7	7	7	7	6	6	6	6	6	6	7	7	7	7	6	6	6	7	6	7	6	7	7	7	7	6	6	6	6	7	7	7	7	7	6	7	6	7	6	7	6	6	6	7
7	7	7	7	7	7	7	7	7	7	7	7	7	7	7	7	7	7	7	6	6	7	7	6	6	7	6	7	7	7	7	7	7	7	7	7	7	7	7	7	7	7	7	7	7	7	7	7	6	7
7	6	7	7	7	7	6	6	7	6	6	7	7	6	7	7	6	6	6	7	7	7	6	7	6	6	7	7	7	6	7	7	6	7	7	7	7	7	6	6	6	6	6	6	7	7	6	7	6	7
7	6	6	6	7	7	7	6	6	7	7	7	7	7	7	6	6	6	7	7	6	7	6	7	6	6	7	6	6	7	7	7	6	6	6	6	6	6	6	6	7	6	7	7	7	7	6	7	7	6
6	6	6	6	6	6	6	6	6	7	6	6	6	6	6	6	7	6	6	6	6	6	7	7	7	7	7	6	7	6	6	6	6	6	7	7	6	6	7	6	7	7	5	5	6	6	6	5	5	5
6	7	6	7	7	7	5	4	6	7	6	7	7	7	6	7	7	7	7	6	6	6	7	7	7	6	7	6	7	6	7	6	6	5	6	6	6	6	5	6	7	7	6	5	6	7	6	5	6	6
7	7	6	7	6	6	5	5	6	6	5	5	6	6	5	5	6	7	6	6	6	6	7	7	7	7	7	7	7	7	7	7	7	7	7	7	7	7	7	7	7	7	7	7	7	7	7	6	7	7
7	7	7	7	6	6	7	7	7	6	6	7	7	7	7	7	6	6	6	7	7	6	6	7	7	6	6	6	7	7	7	7	6	7	7	6	6	6	7	7	6	7	6	6	7	6	6	6	7	6
7	7	7	7	7	7	7	7	7	7	7	7	7	6	6	7	7	6	6	7	6	6	7	7	7	6	6	6	6	6	6	7	7	6	6	6	6	7	7	6	6	6	7	7	7	6	6	6	6	7
6	6	7	7	6	6	6	6	6	6	6	6	6	7	7	6	6	6	7	7	6	6	6	7	7	6	6	6	6	7	7	7	7	7	6	6	6	6	6	6	7	7	6	6	7	7	7	6	6	6
7	7	7	7	7	7	7	7	7	7	7	6	7	7	7	7	7	7	7	7	6	7	6	6	7	6	6	7	7	7	7	6	6	6	7	7	7	7	6	6	7	7	7	7	7	7	7	6	6	6
7	6	6	6	7	7	7	6	6	7	6	6	7	7	7	7	6	6	6	6	7	7	6	6	7	7	7	6	6	6	6	6.25	6	6	6	6.25	6	6	6	6	5.75	5.75	5.75	5.75	5.25	5.75	5.5	6.25	5.75	5.75
7	6	7	6	6	7	6	7	6	6	6	7	7	6	6	6	6	6	7	7	6	6	6	6	7	7	7	6	6	6	6	6	6	6	6	6	6	6	6	6	7	7	6	6	6	7	7	6	6	6
6	7	7	7	7	6	6	6	6	7	7	6	6	6	6	6	7	6	6	7	6	6	7	6	7	7	6	6	7	7	7	6	6	7	7	6	6	7	7	6	6	6	6	7	6	7	6	7	6	6
6	7	7	6	6	7	6	6	6	7	6	6	7	7	7	6	6	6	6	7	7	7	6	6	7	6	6	7	6	6	6	6	6	6	6	6	6	6	6	7	6	6	6	7	6	6	6	7	6	6
6	6	6	6	6	6	6	6	6	6	6	7	7	7	7	7	7	7	7	6	6	6	7	6	7	7	6	6	7	6	6	6	7	7	7	6	6	6	6	7	6	6	6	7	7	6	6	6	7	7
7	7	7	7	7	7	6	6	6	7	7	5	6	7	6	6	7	5	6	7	7	7	6	6	7	6	6	6	7	7	7	6	6	6	6	6	6	7	6	6	6	6	6	7	7	7	7	6	6	6
6	7	7	6	6	6	6	6	6	6	6	6	6	7	6	7	6	7	6	6	7	7	7	6	6	7	6	6	7	6	6	6	7	7	7	7	6	7	6	7	7	7	6	6	7	7	7	7	7	6
6	6	7	7	6	6	6	6	6	7	7	7	7	6	6	6	7	7	7	7	7	7	6	6	6	6	6	6	7	7	6	6	6	6	7	7	7	7	6	6	6	6	6	6	7	7	7	7	7	7
7	7	7	7	7	7	7	5	5	5	5	5	7	7	6	7	6	6	7	7	7	6	7	6	6	6	6	6	7	6	6	6	5	5	6	7	6	6	6	6	7	7	6	6	6	6	6	6	6	6
6	6	6	6	5	6	5	5	5	6	6	6	5	7	6	6	5	4	6	6	5	5	5	6	5	6	6	5	5	5	6	5	5	5	5	5	5	6	6	6	6	6	6	6	6	6	6	5	5	5
7	7	7	7	6	6	6	7	6	7	6	7	7	7	6	7	7	7	7	7	7	7	6	6	6	6	7	6	6	7	7	6	6	7	6	7	6	6	7	6	7	7	6	6	7	7	6	6	6	6
6	6	6	6	6	7	7	6	7	6	7	7	7	6	7	6	6	7	6	6	7	7	6	6	7	7	6	7	7	6	6	6	6	7	7	6	6	7	6	7	6	6	6	6	6	7	7	7	7	6
7	6	4	5	5	5	5	6	6	6	4	4	6	4	5	4	5	6	6	6	6	5	5	5	5	6	6	6	6	6	6	6	5	5	6	5	6	6	5	6	5	5	6	6	6	5	5	5	5	6
6	5	6	5	6	6	6	6	5	6	6	6	6	6	6	6	5	6	5	6	6	5	5	6	5	6	6	6	7	5	5	6	6	6	6	6	5	6	6	6	6	6	5	5	6	6	6	6	6	6
6	6	6	6	6	7	7	7	7	7	7	7	7	7	7	7	7	7	6	6	7	7	7	6	6	7	6	6	6	7	7	7	7	7	7	7	5	5	6	7	6	5	5	6	7	6	6	7	7	7
6	6	6	7	7	7	6	6	5	5	6	7	7	6	6	5	6	7	7	6	6	6	7	6	7	7	7	5	7	7	6	6	6	6	7	5	6	6	6	6	7	7	6	6	5	7	7	7	7	7
6	6	5	6	6	6	6	6	5	5	5	5	5	6	6	6	6	7	6	6	5	5	6	6	5	5	5	7	7	7	7	7	6	6	6	7	7	6	7	7	7	7	7	6	6	6	6	7	6	6
6	7	7	6	6	6	6	6	7	6	7	6	7	6	7	7	6	6	7	6	6	7	6	7	6	7	6	7	7	6	7	7	7	7	7	7	6	6	7	7	6	7	6	7	7	6	6	6	6	6
5	6	2	6	5	5	3	5	4	5	5	6	6	4	5	5	6	6	5	6	6	6	5	6	5	5	6	5	6	5	6	5	4	5	5	6	4	4	4	4	4	4	5	4	5	6	4	5	5	4
7	7	7	7	7	7	6	6	6	6	6	6	6	7	7	6	7	7	7	6	6	6	7	7	6	7	6	6	7	7	6	6	7	6	6	7	7	7	6	7	6	6	6	6	6	7	6	6	6	6
7	7	6	6	6	7	6	6	6	7	6	6	6	6	6	6	6	6	7	6	7	6	7	7	7	6	6	6	6	6	6	6	6	6	6	6	7	6	6	6	6	6	7	6	6	6	6	6	6	6
7	7	7	7	7	7	7	7	7	7	7	7	7	7	7	7	7	7	6	6	6	6	6	7	7	7	7	7	7	7	7	6	6	6	6	6	6	6	6	6	6	6	7	7	7	7	7	6	6	6
7	6	6	6	6	6	7	7	7	6	6	6	7	6	7	6	6	7	6	7	6	7	7	7	7	6	6	7	7	7	7	6	6	7	6	6	6	6	7	6	6	6	6	6	7	7	7	6	6	6
7	7	6	6	6	6	7	7	6	7	7	7	6	6	6	6	7	7	7	7	7	6	6	7	7	6	6	7	7	7	7	7	7	7	7	7	6	7	6	7	6	7	6	7	6	7	6	6	7	7
7	6	6	6	6	6	6	6	6	6	6	6	6	7	7	7	7	7	6	6	6	6	6	7	7	7	7	6	6	6	6	7	7	6	6	6	6	6	6	6	6	6	7	7	7	7	7	6	6	6
6	6	7	6	6	7	6	6	6	6	7	6	6	7	6	6	6	6	6	6	6	6	6	7	7	7	7	6	6	6	6	6	6	6	6	6	6	6	7	6	7	7	6	7	7	7	6	6	6	6
6	6	6	6	5	5	5	6	5	6	6	6	6	7	6	6	6	6	6	6	6	7	7	7	6	6	7	7	7	6	6	6	6	6	6	5	6	6	6	6	6	6	5	6	6	6	7	6	6	6
7	7	7	7	7	6	5	7	6	6	7	5	7	7	6	6	6	6	7	6	7	7	7	7	6	6	6	7	5	6	7	7	7	7	7	7	7	7	7	6	7	7	7	7	6	6	6	5	5	7
6	6	7	6	7	6	7	6	6	6	6	7	6	6	6	6	6	6	6	7	6	6	6	6	7	7	7	7	7	7	7	7	7	6	7	7	7	7	6	7	6	6	6	6	6	7	6	6	7	6
7	7	6	7	6	7	7	6	6	7	6	7	7	7	7	6	6	6	7	7	6	6	7	6	6	6	7	7	7	7	6	6.25	6.25	6.25	6.25	6.25	5	6	6.25	6.25	5.25	5.25	6.25	6.25	5	6.25	6.5	5.25	5.25	5.25
7	6	7	6	6	7	6	6	6	7	6	7	7	7	7	7	6	7	7	7	7	7	7	6	6	6	6	7	7	6	7	6	6	6	6	6	5	5	7	7	7	7	7	7	7	7	7	6	6	6
6	6	7	6	6	6	6	6	6	6	6	6	6	6	7	6	7	6	7	6	7	6	7	6	7	7	6	7	7	7	6	6	6	7	7	7	6	7	6	6	7	6	6	6	6	6	6	6	6	6
6	6	6	6	7	7	7	7	7	6	6	6	7	7	7	7	7	7	7	6	6	6	7	6	6	7	7	6	6	6	6	7	6	6	7	7	7	6	6	7	7	6	6	7	7	6	6	7	7	7
7	7	4	4	7	7	7	7	7	6	6	6	6	6	6	6	6	6	7	7	7	7	7	6	6	6	6	7	7	7	7	7	7	7	7	7	6	6	6	6	6	6	7	7	7	7	7	6	6	6
7	7	6	7	6	7	7	6	6	7	6	7	7	7	7	6	6	6	7	7	6	6	7	6	6	6	7	7	7	7	6	6.75	7	6.5	6.75	7	6.5	7	6.75	7	6.5	6.75	7	6.75	6.5	7	6.75	6.5	6.25	6.25
7	7	6.25	5	6	6	5	6	6	7	6	7	7	6	7	7	7	7	7	6	7	6	7	6	6	6	7	7	7	7	7	7	6	7	6	6	7	7	7	7	7	6	7	6	7	6	6	7	6	6
6	6	6	6	5	5	5	5	5	4	4	4	4	5	5	5	5	5	5	5	5	5	5	6	6	6	6	4	4	4	4	4	4	4	4	4	4	4	4	4	4	4	5	5	5	5	5	4	4	4
6	6	6	6	7	7	7	7	7	6	6	6	6	6	6	7	6	6	7	7	7	7	7	6	6	6	6	7	7	7	7	7	7	7	6	6	7	7	6	6	7	6	6	7	6	6	6	7	6	6
6	6	2	6.75	4	4	5	5	5	6	5	5	6	5	5	5	5	6	5	6	6	6	6	5	5	6	5	6	6	6	6	6	5	6	6	6	5	6	6	6	6	6	5	5	6	6	5	6.5	6.75	6.75
5	6	5	7	5	5	6	5	6	6	4	5	5	5	5	6	5	5	6	5	6	5	5	5	6	5	6	5	6	5	5	5	6	5	4	5	6	5	6	5	6	5	6	5	6	5	6	6	5	6
6	7	7	6	6	6	6	6	7	5	6	6	7	6	6	6	7	6	6	6	6	5	5	5	5	5	6	6	6	6	6	6	6	7	7	6	6	6	5	6	7	6	7	7	6	6	6	6	6	6
7	7	7	7	6	6	6	6	7	5	5	5	5	5	5	5	5	5	5	5	5	5	5	6	6	6	6	7	6	7	7	7	7	7	7	7	6	6	6	6	6	6	6	6	6	6	6	6	6	6
6	7	6	7	6	7	7	7	6	7	6	6	7	7	7	7	7	7	7	6	7	7	7	6	7	6	6	7	7	6	7	7	7	7	7	6	6	6	6	7	7	6	7	7	7	7	7	6	7	7
6	6	5	6	6	6	6	5	5	6	6	6	6	7	6	6	6	5	7	7	6	6	6	6	6	5	6	7	6	6	6	6.75	6.5	6.5	6.5	6.75	6.5	6.5	6.5	6.5	6.5	6.5	6.5	6.75	6.75	6.75	6.75	6.75	6.75	6.75
7	7	7	7	6	6	6	6	6	6	6	6	6	6	5	5	7	7	6	6	7	6	7	6	6	6	5	6	7	6	6	6	6	7	7	7	6	5	5	6	5	6	6	6	6	6	6	5	5	5
6	6	5	6	7	6	5	6	6	6	6	6	6	6	6	6	7	6	6	6	5	5	6	6	6	6	7	6	6	6	6	6	6	6	6	6	5	6	5	6	6	6	6	6	6	6	6	6	6	6
7	7	6	5	7	7	6	6	6	6	6	6	5	6	6	6	7	7	6	6	7	6	6	6	6	5	5	5	7	5	5	5	6	5	5	5	6	6	5	5	5	5	6	6	5	5	5	6	5	5
6.5	7	6.75	6.5	7	6.75	7	6.75	6.75	7	7	6.75	7	5	6	6	6	6	6	6	7	6	6	5	5	6	6	6	6	5	5	6.5	6.25	6.25	6.5	7	6.25	6.25	6.25	6.5	7	7	6	6.5	6.5	6.5	6.5	6.25	6.75	6.75
5	5	4	5	6	5	5	6	6	5	5	4	4	4	5	5	5	6	6	5	5	4	5	5	5	4	5	5	6	6	6	5	5	4	4	4	5	4	5	4	4	4	5	5	6	5	5	6	6	5
5	6	5	6	5	5	5	4	4	5	4	5	5	4	4	4	5	6	5	5	5	5	4	4	5	6	5	6	7	5	5	5	5	5	5	6	5	6	5	7	6	7	5	5	5	5	5	5	5	5
7	7	7	7	4	4	4	4	4	4	5	4	4	5	5	6	5	5	5	5	5	5	4	4	5	6	5	4	4	4	4	5	5	4	5	4	5	4	4	3	3	3	3	4	5	4	4	5	5	5
6	7	6	7	6	6	5	6	6	7	6	6	7	6	6	5	7	7	6	7	6	6	7	6	6	5	6	6	7	7	7	6	6	6	6	7	7	7	6	6	6.27185	6	6	6	7	6	6	6	6	6
4	6	5	4	5	4	6	6	4	4	6	4	5	5	6	5	5	4	5	4	5	5	5	5	5	6	6.25	4	4	6	6	4	6	4	4	5	5	4	5	4	5	4	4	5	5	4	5	4	5	4
7	7	7	7	6	6	6	6	6	6	6	5	5	6	6	6	6	6	6	7	6	6	7	6	5	7	6	6	7	6	6	6	6	6	7	6	6	5	6	6	7	7	6	6	6	7	6	5	6	5
6	4	5	6	4	5	4	5	6	5	4	5	6	5	6	6	7	7	7	7	6	6	5	6	7	6	6	5	4	4	5	6	4	6	5	5	6	6	5	7	7	7	6	7	7	7	7	7	7	7
6	6	6	5	5	6	4	5	6	5	6	6	6	5	6	5	6	6	5	6	5	6	4	6	5	5	5	6	6	6	6	6	5	6	5	5	7	6	6	5	4	6	6	6	6	6	6	6	5	5
5	6	6	5	4	6	6	5	4	6	4	3	3	3	4	4	3	5	5	5	7	6	6	5	6	6	6	6	7	7	4	5	6	5	6	6	4	6	5	7	7	7	7	6	7	7	6	7	7	5
5	4	4	4	5	5	3	6	6	6	4	4	5	4	4	4	4	5	6	6	5	4	6	5	5	5	5	6	6	6	6	6	5	5	5	5	6	3	5	5	5	6	5	5	6	5	6	5	5	5
5	6	7	7	7	6.5	5	6	5	7	7	7	6	5	6	5	7	7	6	7	7	6	6.75	6	5	6	7	6	5	7	6	5	6	7	6	6	6	5	6	6	5	7	5	6	7	6	6	7	6	5
6	6	5	6	6	6	7	7	7	7	7	7	7	6	6	6	7	7	6	6	7	7	5	7	7	6	6	6	6	7	7	6	6	6	6	7	4	6	5	6	6	7	6	6	6	7	6	7	6	5
6	6	6	4	5	5	5	5	6	6	6	6	6	6	6	6	6	7	6	6	7	7	5	7	6	7	6	7	7	6	6	6	6	6	6	6	6	6	6	6	6	6	6	6	6	6	6	6	6	6
7	7	6	6	7	6	7	6	6	7	7	6	7	6	6	6	7	7	7	6	7	7	6	6	7	6	5	7	7	7	6	7	6	6	7	7	6	6	6	7	7	7	6	7	7	7	7	6	6	6
7	5	5	6	6	6	6	6	6	6	6	6	6	6	6	6	6	7	6	6	5	5	7	7	6	6	6	6	6	6	6	6	6	6	6	6	6	5	6	6	6	6	5	5	5	6	6	6	6	6
1	6	6	5	6	7	3	6	6	4	6	6	6	6	6	6	5	5	7	7	5	6	5	6	6	6	6	6	6	6	6	6	6	6	6	6	6	6	6	6	6	6	6	6	6	6	6	6	6	6
6	7	7	7	6	6	6	5	5	5	6	6	7	6	6	5	7	7	7	7	6	6	7	7	6	5	6	6	7	7	7	7	7	7	6	7	6	7	7	7	5	7	6	6	7	6	6	7	7	6
3	3	3	3	7	7	7	7	7	7	7	7	7	7	7	7	7	7	7	7	7	7	5	6	7	7	6	7	7	7	7	7	7	7	7	7	7	7	7	7	7	7	7	7	7	7	7	7	7	7
6	7	7	6	6	7	6	7	6	7	6	5	5	6	6	7	6	6	7	7	7	6	6	6	7	7	5	7	7	6	7	7	7	7	7	7	6	7	7	7	6	7	7	6	7	7	6	6	6	6
4	5	7	6	7	7	6	6	5	7	6	6	6.75	6	6	6	7	7	7	7	7	7	7	6	7	6	5	6	7	6	6	6	6	6	6	5	4	5	6	6	6	6	5	5	6	7	5	4	5	5
4	5	7	6	7	7	6	6	5	7	6	6	7	6	6	6	7	7	7	7	7	7	7	6	7	6	5	6	7	6	6	6	6	6	6	5	4	5	6	6	6	6	5	5	6	7	5	4	5	5
5	7	6	6	6	6	5	6	6	5	6	5	6	6	6	6	6	6	5	5	6	6	4	6	6	6	6	5	6	6	6	5	5	5	5	5	6	6	6	6	6	6	5	6	6	6	6	6	6	6
6	5	6	5	6	6	6	6	5	6	5	5	6	5	6	6	6	7	6	6	5	5	5	5	6	7	5	6	7	6	6	6	6	6	6	6	5	5	6	6	6	6	5	6	6	6	6	5	5	5
5	5	5	5	6	6	6	6	6	4	4	4	4	3	3	5	3	5	4	3	5	5	5	4	5	5	5	4	4	4	5	5	5	5	5	5	4	4	4	4	4	4	5	5	5	5	5	3	3	3
6	7	7	7	6	5	5	6	7	6	5	5	6	6	5	7	5	7	6	7	6	5	6	7	5	6	7	7	7	6	6	6	7	5	6	7	5	7	6	7	5	6	7	6	5	7	6	5	4	4
5	6	7	7	7	7	5	6	6	5	5	5	5	5	5	6	6	6	5	6	5	5	4	6	4	6	5	6	7	6	5	6	6	6	6	5	5	5	5	6	6	6	5	5	4	4	5	5	6	6
6	7	2	6	6	6	6	6	4	6	4	6	6	6	6	6	7	7	6	6	6	6	4	6	6	7	6	6	7	7	7	6	6	6	6	6	6	6	6	6	6	6	6	6	6	7	6	4	4	4
7	7	6	6	7	6	5	6	6	7	6	5	7	6	6	6	6	7	6	7	5	5	5	6	7	6	6	7	7	7	7	6	6	6	7	7	6	6	6	6	7	7	5	6	5	5	5	5	5	5
7	7	4	4	6	6	6	6	6	5	4	4	4	4	4	5	5	7	4	5	6	6	6	5	4	5	5	6	7	6	5	6	6	6	6	6	4	5	5	5	5	5	6	6	5	6	5	6	5	5
7	7	2	6	5	6	7	5	5	5	5	4	6	4	5	5	7	7	6	6	7	7	5	5	6	6	7	7	7	7	7	5	5	6	6	7	4	6	5	6	7	7	5	6	7	5	5	5	5	5
6	6	6	6	7	7	6	6	6	6	6	7	7	6	6	6	6	7	7	6	6	6	5	5	7	7	6	6	7	6	6	6	6	6	7	7	6	6	6	6	6	6	6	6	6	6	6	6	6	6
5	6	5	6	5	5	7	6	5	5	4	5	6	5	6	6	6	7	5	5	6	6	4	4	5	6	5	6	7	6	5	5	5	5	5	6	6	6	5	7	7	7	5	5	5	5	5	5	5	5
6	7	6	7	6	7	4	6	5	6	7	6	7	7	7	7	6	7	5	6	6	7	5	5	6	7	6	6	7	6	7	6	6	6	6	5	6	6	6	6	5	6	5	6	6	7	6	5	5	3
4	6	5	6	7	6	5	6	5	6	4	4	5	6	5	5	5	6	6	7	6	5	5	5	5	6	7	6	7	5	5	6	5	6	4	7	4	7	6	7	6	7	5	6	7	6	5	4	4	5
6	5	4	5	6	5	4	6	5	6	5	6	5	5	5	6	5	5	4	6	6	5	6	5	4	5	6	5	6	6	5	4	5	4	5	6	5	4	5	4	6	6	5	4	6	5	5	4	3	4
4	6	5	6	6	5	6	4	5	4	5	3	6	5	4	4	3	5	5	6	5	4	4	4	5	6	4	3	6	4	4	3	3	4	4	3	4	4	3	3	4	5	4	3	5	4	5	5	4	3
6	6	6	4	4	4	4	6	6	6	5	6	4	4	4	5	6	6	5	4	6	5	4	4	4	6	5	5	6	6	5	4	4	5	6	6	4	4	4	4	6	6	4	6	6	6	6	4	4	4
6	2	3	6	6	5	3	4	4	4	4	4	4	6	4	5	4	4	6	6	6	5	4	6	6	5	4	5	6	5	5	6	6.25	7	7	7	7	6	4	7	7	7	6	6	7	6	7	7	6	6
5	7	4	4	7	7	7	7	5	4	5	5	7	6	7	5	5	7	7	5	7	6	7	5	6	7	7	7	7	7	7	7	6	7	7	5	4	7	6	7	6	6	5	6	6	6	5	5	6	6
4	5	2	4	4	4	4	4	4	4	4	4	4	4	4	4	5	5	5	5	6	6	4	4	4	4	4	4	6	5	4	3	3	4	4	4	4	4	4	4	4	4	3	3	5	3	3	3	3	3
4	7	7	7	6	6	4	6	6	6	6	4	6	6	6	6	6	6	6	6	4	6	6	6	6	6	4	6	6	6	6	6	6	7	6	7	4	6	6	6	6	7	6	6	6	6	6	6	5	5
4	7	4	7	7	7	7	7	7	7	7	7	7	7	7	7	7	7	7	7	7	7	7	7	7	5	5	7	7	7	7	7	6	6	7	7	4	5	5	5	5	5	6	6	5	5	5	5	5	5
7	7	6	6	7	6	5	7	6	7	6	7	6	6	5	4	7	6	7	7	7	7	5	6	7	5	7	7	7	6	7	4	6	7	7	7	6	7	5	5	7	7	6	6	7	7	7	5	5	6
6	7	5	6	6	6	5	7	6	7	4	7	6	4	5	5	5	6	6	6	7	7	6	6	5	4	6	6	7	7	6	5	5	5	6	6	4	5	5	5	6	6	6	5	6	7	5	4	4	4
6	6	4	6	6	6	4	6	5	6	6	4	6	6	5	6	6	6	4	5	6	6	4	6	6	5	4	6	6	6	5	6	5	4	6	6	6	6	5	6	6	6	4	6	6	6	6	6	6	4
7	7	7	7	7	7	5	7	7	7	5	4	6	5	4	6	7	6	4	6	6	6	5	6	7	7	6	6	7	6	6	6	4	6	6	6	6	6	6	7	7	7	4	4	7	7	6	4	4	3
7	7	5	5	7	7	7	7	7	7	5	5	5	7	5	5	5	7	7	7	7	7	5	7	7	5	5	7	7	7	7	6	7	5	5	7	7	5	7	5	7	7	5	5	6	6	5	5	5	5
7	7	5	7	7	7	6	7	7	7	6	6	7	7	6	7	7	7	6	7	7	6	4	7	7	7	7	7	7	7	7	7	7	7	7	7	7	7	7	7	7	7	6	7	7	6	6	7	6	7
7	7	7	7	6	6	6.25	7	6	7	6	7	7	6	5	7	7	6	6	6	7	7	5	5	4	7	6	7	6	7	5	6	5.75	6	5.75	6	6.25	6.5	6	5.75	6	6	6	6	5.75	5.5	5.75	6.25	5.5	5.5
5	6	6	6	4	6	6	4	4	4	4	4	4	4	6	6	7	7	7	6	7	6	4	5	5	7	6	6	6	6	6	6	6	7	7	7	4	4	5	7	7	7	7	6	7	7	6	6	6	6
7	6	4	4	7	6	2	7	6	7	6	4	6	6	6	6	7	7	7	7	7	5	7	4	6	6	6	7	7	5	7	6	6	7	7	6	6	7	7	6	6	6	7	7	7	6	6	6	6	7
7	6	6	6	5	6	6	4	4	6	5	5	4	4	4	4	6	7	4	5	6	5	4	4	4	7	5	4	6	4	6	4	5	5	4	6	5	4	4	7	7	7	4	4	4	4	4	6	6	6
6	6	6	5	5	4	5	3	4	4	3	3	4	3	4	4	4	7	4	3	4	4	3	3	3	6	5	4	6	4	4	5	4	4	5	5	4	4	5	5	4	5	5	4	5	4	4	4	4	5
6	5	7	5	4	6	5	7	7	6	5	4	5	7	5	4	6	7	7	6	4	5	6	7	5	6	4	7	5	4	6	7	5	4	6	4	6	7	5	4	6	7	6	5	4	7	5	6	5	4
5	6	7	5	6	6	6	5	5	6	7	5	6	5	6	5	4	4	3	5	6	5	4	5	4	6	3	6	7	5	6	6	4	4	5	6	5	5	6	6	7	7	5	4	6	1	1	4	5	5
4	4	6	5	6	6	4	4	5	6	4	4	4	6	6	6	6	6	6	6	6	7	4	4	4	4	4	5	6	6	6	5	6	6	6	4	4	4	4	6	4	4	6	6	6	6	6	4	4	4
7	7	7	6	7	7	7	7	6	7	6	7	7	6	7	6	5	7	6	4	7	7	4	5	4	7	6	7	7	7	6	7	6	6	6	7	7	7	7	7	6	6	5	5	4	5	5	6	6	6
4	4	2	4	6	7	6	6	4	5	4	4	4	4	2	3	5	7	5	5	5	6	3	3	3	7	6	4	5	4	4	5	5	6	6	6	5	4	4	5	5	6	4	5	6	7	7	7	7	6
4	4	1	1	4	4	4	6	4	7	4	7	7	4	4	4	4	4	7	7	7	4	7	4	4	4	6.22237	7	7	4	4	4	4	4	4	4	4	7	4	7	7	7	7	4	7	7	7	4	4	4
7	7	7	6	5	6	7	7	7	7	7	7	7	7	7	7	7	7	6	7	6	6	7	7	5	5	5	5	5	5	5	5	6	7	7	7	6	1	3	3	7	7	6	6	6	6	6	5	7	5
7	7	6	7	6	7	7	7	7	6	7	7	7	7	7	7	6	7	7	6	7	7	7	5	7	7	5	7	7	7	7	7	7	7	6	7	7	2	2	1	7	6	7	7	7	7	7	7	5	7
6	6	6	6	6	6	6	6	6	6	6	6	6	6	6	5	6	6	6	6	5	6	6	6	6	6	6	6	6	6	6	6	6	6	6	6	6	1	2	1	6	6	6	5	6	6	6	6	6	6
5	7	7	6	6	6	7	7	7	7	7	7	7	7	7	7	7	7	7	7	7	7	7	7	7	7	7	7	7	7	7	7	7	7	7	7	7	1	1	1	7	7	7	7	7	7	7	7	7	7
6	6	6	6	6	6	6	6	6	6	6	6	6	6	6	6	6	6	6	6	6	6	6	6	6	6	6	6	6	6	6	6	6	6	6	6	6	2	3	2	6	6	6	6	6	6	6	6	6	6
6	6	6	6	6	6	6	7	7	7	6	6	6	6	6	6	6	6	6	6	6	5	6	6	6	6	6	6	6	6	6	6	6	6	6	6	6	3	5	4	6	5	5	5	5	5	5	6	6	6
6	6	6	6	6	6	6	6	6	6	6	6	6	6	6	6	6	6	6	6	6	6	6	6	6	6	6	6	6	6	6	6	6	6	6	6	6	2	2	2	6	6	6	6	6	6	6	6	6	6
7	7	7	5	7	7	7	7	7	7	7	7	7	7	7	7	7	7	7	7	7	7	7	7	4	1	1	7	7	7	7	7	7	7	7	7	7	1	6	2	7	7	7	7	7	7	7	6	7	7
7	7	7	6	7	7	7	7	7	7	7	7	7	6	7	7	7	7	7	7	7	7	7	7	7	7	7	7	7	7	7	7	7	6	6	6	7	1	1	2	7	7	7	7	7	7	7	7	7	7
6	6	6	6	6	6	6	6	6	6	6	6	6	6	6	6	6	6	6	6	6	6	6	6	6	6	6	6	6	6	6	6	6	6	6	6	6	3	6	6	6	6	6	6	6	6	6	6	6	6
7	7	7	7	7	7	7	7	7	7	7	7	7	7	7	7	7	7	7	7	7	7	7	7	7	7	7	7	7	7	7	7	7	7	7	7	7	1	3	3	7	7	7	7	7	7	7	7	7	7
3	6	6	6	6	7	7	7	7	7	6	6	6	6	6	6	6	6	7	7	6	6	6	6	6	6	6	5	5	6	6	6	6	7	6	6	6	6	6	2	7	5	2	2	7	7	7	7	7	7
7	7	7	7	7	7	7	7	7	7	7	7	7	7	7	7	7	7	7	7	7	4	7	4	4	4	3	4	5	5	7	7	7	7	7	7	7	1	2	2	5	4	7	7	7	7	7	7	7	7
7	7	7	7	7	7	7	7	7	7	7	7	7	7	7	7	7	7	7	7	7	7	7	7	7	7	7	7	7	7	7	7	7	7	7	7	7	1	1	3	7	7	7	7	7	7	7	7	7	7
7	7	7	7	7	7	7	7	7	7	7	7	7	7	7	7	7	7	7	7	7	7	7	7	7	7	7	7	7	7	7	7	7	7	7	7	7	2	3	3	7	7	7	7	7	7	7	7	6	6
7	7	7	7	7	7	7	7	7	7	7	7	7	7	7	7	7	7	7	7	7	7	7	7	7	7	7	7	7	7	7	7	7	7	7	7	7	2	1	3	7	7	7	7	7	7	7	7	7	7
6	6	6	6	6	6	6	7	6	6	6	6	6	6	6	6	6	6	6	6	5	6	6	6	6	5	5	5	6	6	6	6	6	6	6	6	6	6	2	2	6	6	6	6	6	6	6	6	6	6
7	7	7	7	7	7	7	7	7	7	7	7	7	7	7	6	7	7	7	6	7	6	7	5	6	5	4	6	7	7	6	7	7	7	7	7	7	2	1	2	7	7	7	7	7	7	7	6	6	7
5	4	7	5	7	7	7	7	7	7	7	7	7	6	6	7	7	7	7	7	7	4	5	7	4	3	4	7	7	7	5	7	7	7	7	7	7	1	1	1	7	7	7	7	7	7	7	5	7	7
7	7	7	7	7	7	7	7	7	7	7	6	6	7	6	7	7	7	6	7	6	7	6	7	7	6	7	7	7	7	7	7	7	7	7	7	7	6	6	6	7	7	7	7	7	7	7	7	7	7
6	6	6	7	7	6	7	7	7	7	7	6	7	6	7	5	7	7	7	7	6	6	7	6	7	7	6	6	7	7	6	7	7	7	7	7	7	3	1	1	7	7	7	7	7	7	7	5	7	7
7	7	7	7	7	7	7	7	7	7	7	7	7	7	7	7	7	7	7	7	7	7	7	6	6	5	5	6	6	6	6	7	6	7	7	7	7	2	2	1	7	7	6	7	7	7	5	6	5	6
7	7	7	7	7	7	7	7	7	7	7	7	7	4	7	7	7	7	7	7	7	7	4	7	7	4	4	5	7	7	7	7	7	7	7	7	7	1	2	1	7	7	7	7	7	5	7	7	7	7
6	7	7	7	7	7	7	7	7	7	7	7	7	7	7	7	7	7	7	7	7	7	7	7	7	7	7	7	7	7	7	7	7	7	7	7	7	1	3	1	6	6	6	6	6	6	6	6	6	6
4	7	7	4	4	4	7	4	4	4	4	4	4	4	4	4	4	4	4	4	4	4	4	4	4	4	4	4	4	4	4	4	4	4	4	4	4	4	4	4	4	4	4	4	4	4	4	4	4	4
7	7	7	7	7	7	7	7	7	7	7	7	7	7	7	7	7	7	7	7	7	7	7	7	7	7	7	6	7	7	7	5	7	7	7	7	7	1	3	2	7	7	7	7	7	6	6	6	7	6
[truncated: 40 more columns]
